# Supplementary material for: Genome-wide profiling reveals alternative polyadenylation of mRNA in human non-small cell lung cancer
Source: J Transl Med. 2019 Aug 7;17:257. doi: 10.1186/s12967-019-1986-0 (PMC6686416; doi:10.1186/s12967-019-1986-0)
Supplement: Supplementary file 1 — Additional file 1. Additional tables. [file 12967_2019_1986_MOESM1_ESM.xlsx]

## Sheet: Table S1
Table S1 Summary statistics of IVT-SAPAS data from Illumina GAIIx sequencing about 26 pairs of patients
Sample ID	Total Reads	Mapped to nuclear genome	After IP filter	Genes sampled by reads	Cleavage clusters	Known polyA sites sampled	Putative novel polyA sites	Genes sampled by cleavage clusters
No.1 C	49206582	42496395	19820811	18798	313250	15035	298215	17186
No.1 P	52398874	46162379	22752316	18902	284291	15370	268921	17360
No.2 C	58306475	52440532	22708620	19302	347650	15256	332394	17735
No.2 P	52687361	47381135	22962076	19194	370787	15365	355422	17615
No.3 C	50577917	44106258	11861054	18788	447404	14391	433013	17023
No.3 P	59550066	53492012	29951106	18826	209510	15675	193835	17618
No.4 C	41272464	36716144	14591674	18947	223675	15358	208317	17534
No.4 P	48756725	43526544	23004962	18736	214288	15477	198811	17349
No.5 C	45927988	40041902	19394847	18903	339502	14878	324624	17375
No.5 P	47157427	41915818	20752608	18807	310088	15014	295074	17205
No.6 C	32424351	28199587	11789096	18727	220342	14785	205557	17140
No.6 P	39347547	34980754	16530717	18951	225304	15361	209943	17480
No.7 C	69322923	62157974	26409296	19602	464358	15751	448607	18205
No.7 P	44899121	40216345	19819146	18762	207104	15014	192090	17107
No.8 C	56619817	51148908	24572343	18914	261367	15205	246162	17333
No.8 P	45474460	40718435	19358390	18884	335721	15186	320535	17438
No.9 C	59333943	53090784	25289068	18847	352489	15079	337410	17209
No.9 P	50430803	45002567	21541558	19109	399346	15449	383897	17612
No.10 C	65240301	56030335	21962208	19075	389163	15026	374137	17502
No.10 P	50257042	44192339	22128907	18973	417989	15181	402808	17442
No.11 C	43656863	38791870	16688810	18719	249854	14956	234898	17224
No.11 P	57277417	50988539	23905864	19229	381052	15781	365271	17860
No.12 C	71462813	61074386	25246154	18834	331119	15252	315867	17377
No.12 P	73554683	65735305	32275129	19564	524390	15991	508399	18198
No.13 C	33006547	28695977	14837285	18266	187183	14559	172624	16761
No.13 P	29926186	26491483	14345305	18394	174276	14832	159444	16788
No.14 C	48267396	42652467	23637496	19010	252643	15495	237148	17520
No.14 P	90502354	80300741	41523960	19577	340179	16332	323847	18312
No.15 C	59226972	51625908	26686663	19282	322967	15625	307342	17954
No.15 P	56055100	50106658	21844492	19151	259985	15829	244156	17844
No.16 C	58000670	50387371	24089128	18927	284676	15363	269313	17484
No.16 P	41168289	36388730	17941047	18914	239650	15440	224210	17481
No.17 C	59695009	52780826	23261503	19317	302938	15566	287372	17853
No.17 P	49198827	43115119	20047621	18907	284564	15459	269105	17506
No.18 C	20320675	19047970	8849484	18030	105873	14303	91570	16483
No.18 P	17726262	16429455	8033979	17809	115220	14180	101040	16253
No.19 C	21671183	20033269	7567435	17014	84636	13384	71252	15482
No.19 P	24717197	21677518	9159072	18280	215200	14384	200816	16826
No.20 C	16127844	14814733	5131844	17129	95491	12988	82503	15459
No.20 P	18866443	17756825	8360795	17460	87782	13846	73936	16018
No.21 C	27255056	24285357	8514952	17556	179722	13443	166279	16270
No.21 P	21750797	19902651	9861201	17832	117073	14243	102830	16364
No.22 C	16649884	15488907	5306743	17093	99315	12993	86322	15478
No.22 P	18315762	16313583	3928262	17432	188204	12344	175860	15751
No.23 C	18028022	17173679	9292535	17381	92626	13686	78940	15700
No.23 P	20436075	19492562	9901173	17311	93805	13500	80305	15636
No.24 C	16590094	15959329	8397779	17584	97458	13743	83715	15773
No.24 P	21777930	21017496	10243852	18165	117782	14269	103513	16506
No.25 C	19159657	18150206	8303541	17703	110393	13826	96567	15982
No.25 P	21992783	20943378	10407001	17247	96542	13490	83052	15489
No.26 C	31947945	30451653	13381847	18475	133762	14838	118924	16963
No.26 P	28676321	27349805	9389691	18337	101841	14095	87746	16494
C: cancer tissue, P: para-carcinoma tissue; IP:Internal priming

## Sheet: Table S2
Table S2. Statistics of APA switching genes in the lung cancer tissue and the paired para-carcinoma tissue
Patient_id	P.value	Lengthen No.	Shorten No.
1	1.25078e-97	82	901
2	4.40747e-11	114	290
3	9.2545e-129	241	1341
4	8.3351e-17	57	184
5	2.1179e-73	85	608
6	2.82945e-45	21	333
7	3.747e-168	108	1306
8	1.19309e-21	52	300
9	1.4708e-125	47	878
10	1.1568e-173	27	1012
11	2.01124e-27	50	293
12	1.03791e-68	274	1158
13	9.16268e-20	266	484
14	5.8084e-111	79	629
15	6.2877e-114	125	1070
16	5.6017e-208	32	1141
17	9.19243e-72	372	1155
18	2.48245e-43	21	303
19	2.40277e-55	105	633
20	2.07982e-13	118	183
21	1.39619e-44	220	578
22	0.99665	263	197
23	1.40339e-56	44	443
24	1.58173e-81	11	411
25	1.16062e-09	13	73
26	3.13612e-89	42	609
APA switching genes were identified with a significant difference (FDR = 0.01, |r|≥0.1) in the tandem 3′UTR length

## Sheet: Table S3
Table S3 The p value for different kinds of influential factors in RNA trascription and translation process between cancer tissue and para--carcinoma tissue in per pair of patients
Influence	Gene_Symbol	UCSC ID	P Value
CPSF complex	CPSF1	uc003zcj.2	0.016949
	CPSF2	uc001yah.1	0.000233972
	CPSF3L	uc001aee.1	0.00026402
	CPSF4	uc003uqi.2	0.000207985
	WDR33	uc002tpi.1	0.0774249
	WDR82	uc003ddk.2	0.049708
	SSU72	uc001agd.2	0.000177712
	SYMPK	uc002pdo.1	0.00156954
	PPP1CB	uc010ymj.1	0.000441835
CstF complex	CSTF1	uc002xxl.1	0.0157482
	CSTF2	uc004egh.2	2.07651e-07
	CSTF2T	uc001jjp.2	0.0643183
	CSTF3	uc001muh.2	0.0174344
	SRSF4	uc010ofy.1	0.801387
	SRSF6	uc010zwg.1	0.38223
CF Im/IIm complex	CPSF6	uc001sut.3	0.00063369
	CLP1	uc001nkw.2	0.110246
PABP	PABPC1L	uc010ggv.1	0.0101277
	PABPC1	uc011lhc.1	0.00355502
	PABPC4L	uc010ioe.2	0.264292
	PABPC4	uc001cdl.2	0.000204843
	PAPOLA	uc001yfo.2	0.0297838
DNA-Damage-Response Factors	PRKDC	uc003xqi.2	0.00719633
	XRCC5	uc002vfy.2	0.208484
	PARP1	uc001hqd.3	0.00417915
RNAP II and Associated Factors	POLR2B	uc003hcl.1	0.078362
	POLR2E	uc002lre.3	0.0380547
	POLR2J	uc003uzp.1	0.00177212
Transcription related Factors	GTF2I	uc003uat.2	0.0263058
	TAF15	uc002hkc.2	0.0021756
	CDK9	uc004bse.2	0.855133
	RPAP2	uc001dot.2	0.0274989
	SCAF4	uc002ypf.1	0.106615
	CHD1	uc010jbn.2	0.146666
	CHD1L	uc001epm.3	1.19702e-06
	XRN2	uc002wsf.1	0.718696
	DROSHA	uc003jhh.2	0.000621104
Integrator complex	INTS2	uc002izm.2	0.0192829
	INTS3	uc009wom.2	0.237391
	INTS4	uc001oys.2	0.00171182
	INTS6	uc001vfi.2	0.0196456
	INTS7	uc001hiw.1	0.00968133
	INTS8	uc003yha.1	0.000578365
	INTS9	uc011lav.1	0.329132
	INTS10	uc003wzj.2	0.793334
PAF complex	CDC73	uc001gtb.2	0.1397
	CTR9	uc001mja.2	0.291891
FACT complex	SUPT16H	uc001waq.1	0.0179745
Splicing Factors	NONO	uc004dzo.2	0.00719574
	SFPQ	uc001bys.2	0.563502
	SF3A1	uc003ahl.2	0.047361
	SF3A2	uc002lvg.2	0.0275293
	SF3A3	uc001cci.2	0.0982843
	SF3B1	uc002uug.2	0.110608
	PRPF38B	uc001dvv.3	0.150555
	U2AF2	uc002qlt.2	0.0191633
	U2AF1	uc002zdc.1	0.44947
	PRPF19	uc001nqf.2	0.00744038
Exosome	SKIV2L2	uc003jpy.3	0.61564
Translation Factors	EIF2A	uc003eya.2	0.0257597
	EIF3A	uc010qsu.1	0.827603
	EIF3E	uc003ymt.2	0.0241657
	EIF3G	uc002mnd.2	0.369236
	EIF3I	uc001bur.3	0.000118791
Factors with Known Motifs	RBM3	uc004dkf.1	0.201579
	RBM7	uc001pov.2	0.179968
	RBM25	uc001xnn.3	0.118902
	RBM39	uc002xdz.2	0.970631
	DDX5	uc002jel.1	0.00519775
	DDX6	uc001pua.2	0.0858923
	DDX17	uc003avw.3	0.388053
	DDX20	uc001ebs.2	0.426259
	DDX23	uc001rsm.2	0.0127989
	DDX39A	uc010xnp.1	0.00101491
	DDX39B	uc003ntw.2	0.0195256
	ZCCHC8	uc001ucl.2	0.188506
	SND1	uc003vmi.2	6.61008e-06
	IFIT1	uc001kgi.2	0.379483
	IFIT3	uc001kgf.2	0.0723727
Cap-binding complex	CTIF	uc002ldd.2	0.00351627
	SUB1	uc003jhs.2	0.00210469
Other RBPs	CELF1	uc001nfl.2	0.0348082
	CIRBP	uc010dsg.1	0.00119748
	ELAVL1	uc002mjb.2	0.000892502
	G3BP2	uc003hir.2	0.958698
	GAPDH	uc001qop.1	1.21438e-05
	HNRNPH1	uc011dgn.1	0.190634
	MBNL1	uc003ezh.2	0.0526552
	NOVA2	uc002pdv.2	3.0893e-06
	PTBP1	uc002lpp.2	0.000264011
	PPP1R10	uc003nqn.1	0.307985
	SNRPD2	uc002pcv.2	1.87117e-05
	TARDBP	uc001art.2	0.424106

## Sheet: Table S4
Table S4 The raw data for expression level of different kinds of influential factors in RNA trascription and translation process in 26 pairs of patents
	Gene_Symbol	UCSC ID	No.1 C	No.1 P	No.2 C	No.2 P	No.3 C	No.3 P	No.4 C	No.4 P	No.5 C	No.5 P	No.6 C	No.6 P	No.7 C	No.7 P	No.8 C	No.8 P	No.9 C	No.9 P	No.10 C	No.10 P	No.11 C	No.11 P	No.12 C	No.12 P	No.13 C	No.13 P	No.14 C	No.14 P	No.15 C	No.15 P	No.16 C	No.16 P	No.17 C	No.17 P	No.18 C	No.18 P	No.19 C	No.19 P	No.20 C	No.20 P	No.21 C	No.21 P	No.22 C	No.22 P	No.23 C	No.23 P	No.24 C
CPSF complex	CPSF1	uc003zcj.2	67.23	33.967	34.459	46.96	38.318	38.023	160.445	58.328	81.678	59.164	32.704	40.317	74.249	34.299	87.193	68.118	56.257	120	75.311	34.532	41.517	27.714	41.522	30.852	106.152	44.238	77.988	42.607	66.612	47.984	124.237	49.994	70.118	80.576	32.593	71.13	270.122	33.298	93.049	45.155	88.911	53.546	78.231	17.908	18.872	23.654	11.506
	CPSF2	uc001yah.1	226.518	119.337	175.783	122.626	208.913	130.947	111.745	128.167	206.86	83.614	127.693	135.54	143.128	137.202	70.576	98.385	150.999	103	350.776	141.068	94.628	67.391	98.664	88.203	85.538	80.774	88.366	65.175	127.102	127.668	121.422	133.083	204.806	135.537	146.59	180.48	158.268	87.201	164.646	99.577	154.713	105.123	161.475	96.296	257.784	197.266	137.672
	CPSF3L	uc001aee.1	79.812	22.687	40.646	20.495	37.317	17.585	109.087	30.399	47.944	33.25	71.114	39.032	130.122	29.602	239.428	35.453	58.476	62	32.499	15.023	19.549	16.08	70.289	28.392	44.608	18.063	51.338	22.194	76.966	29.744	56.227	37.408	66.855	33.94	55.561	39.976	57.862	15.06	32.839	19.715	37.721	22.14	45.599	10.277	27.551	15.137	7.539
	CPSF4	uc003uqi.2	155.66	91.673	217.251	105.362	127.617	86.976	146.679	68.189	208.189	77.745	93.435	71.198	86.495	52.625	26.756	88.432	156.188	22	152.605	137.782	54.492	54.229	52.666	56.597	59.312	45.659	45.078	44.916	165.47	121.433	89.788	120.308	130.945	62.621	114.837	165.968	106.35	57.875	163.849	42.359	189.452	120.435	89.107	53.43	147.205	80.896	118.628
	WDR33	uc002tpi.1	330.172	192.241	272.148	236.541	251.886	220.55	287.033	171.993	219.296	283.116	287.053	385.593	367.4	228.831	719.21	222.668	327.169	343	437.572	217.574	202.576	202.021	238.834	253.818	272.429	275.588	155.992	175.623	345.98	249.754	178.084	216.525	305.735	243.054	182.062	240.05	336.606	155.962	241.684	310.504	274.685	215.82	260.202	288.882	242.31	250.72	146.003
	WDR82	uc003ddk.2	190.431	333.783	357.773	398.393	400.176	348.853	439.769	477.581	370.657	435.175	587.623	751.855	395.738	476.426	377.368	531.401	349.389	720	700.39	322.184	327.12	342.997	497.657	813.184	342.435	388.808	405.676	401.741	364.368	490.165	553.171	466.837	438.983	580.893	435.19	442.649	430.765	355.374	442.683	428.551	422.611	429.41	302.886	310.291	675.648	532.215	241.226
	SSU72	uc001agd.2	808.433	352.8	421.844	406.929	481.15	362.163	923.218	502.775	727.108	622.935	684.169	752.281	935.395	404.071	1126.58	943.694	911.966	893	242.976	310.093	341.996	415.194	1225.59	602.505	729.313	615.07	831.194	483.046	859.609	583.501	942.952	507.297	1184.71	686.863	432.662	583.143	888.903	523.256	703.158	472.98	542.927	501.409	532.981	483.205	305.351	288.574	272.965
	SYMPK	uc002pdo.1	100.346	20.456	21.264	26.984	44.645	27.332	58.78	30.95	31.518	24.938	31.146	51.041	83.428	17.856	77.499	32.263	36.269	83	25.957	21.068	45.67	27.71	38.898	21.388	37.894	38.762	56.884	38.886	60.726	39.271	82.573	41.365	67.509	48.393	31.587	35.078	67.084	17.833	83.096	37.976	41.373	23.281	40.158	13.805	19.244	19.867	9.919
	PPP1CB	uc010ymj.1	487.484	644.741	717.97	818.807	472.798	493.113	411.991	619.174	341.811	575.022	383.609	515.547	215.846	413.941	336.759	397.151	273.13	331	809.574	681.5	513.949	390.199	374.952	953.628	398.08	504.484	408.902	520.566	456.62	641.159	344.122	628.52	445.003	760.448	798.461	677.602	409.348	688.736	759.832	513.28	344.98	699.534	380.277	502.002	317.051	444.684	249.159
CstF complex	CSTF1	uc002xxl.1	129.162	168.268	276.746	172.472	129.95	122.387	249.935	82.977	263.678	99.75	172.859	77.202	117.112	153.172	24.913	86.439	104.371	86	417.781	170.585	121.265	110.514	76.97	102.026	113.986	125.811	71.906	78.291	64.728	115.349	82.134	101.422	87.567	77.074	221.566	149.118	141.307	113.568	122.464	140.579	130.458	156.765	655.567	208.133	221.943	194.907	341.599
	CSTF2	uc004egh.2	37.09	15.999	18.84	12.299	27.653	18.302	38.394	19.993	42.616	18.093	38.932	26.593	40.565	18.795	27.217	16.331	46.632	36	46.171	15.022	39.788	18.304	23.702	17.789	20.307	19.889	36.133	16.867	31.541	22.017	35.324	23.557	55.279	24.525	34.116	16.854	41.65	11.295	63.176	23.492	23.43	17.597	77.395	14.093	30.194	26.491	23.805
	CSTF2T	uc001jjp.2	22.518	159.742	174.714	145.488	86.299	138.785	43.422	94.477	114.528	131.042	70.078	81.491	30.616	129.209	11.993	61.74	41.451	19	143.086	133.467	75.596	96.482	75.959	132.314	92.086	115.67	53.842	100.66	108.977	116.01	44.156	86.499	39.95	60.433	133.243	116.983	57.417	138.145	111.728	108.207	82.758	125.545	210.429	130.342	292.908	205.788	209.879
	CSTF3	uc001muh.2	101.004	55.078	74.829	49.703	56.639	44.209	34.961	34.787	56.38	43.519	41.527	48.898	55.108	34.771	59.045	30.67	29.607	65	65.195	50.599	124.209	39.169	84.481	63.215	37.414	46.277	77.101	57.54	57.895	45.349	43.118	37.766	40.273	38.541	68.738	46.446	91.627	29.525	72.831	70.847	46.196	42.208	42.25	44.627	91.718	54.875	36.106
	SRSF4	uc010ofy.1	749.473	528.154	592.797	427.249	396.176	430.133	262.919	251.122	494.06	347.652	273.043	303.66	362.052	331.713	498.242	278.441	239.089	432	630.032	633.65	162.09	256.944	134.099	178.874	198.721	218.559	128.97	171.33	210.422	324.037	209.01	319.382	166.485	276.328	164.658	341.745	70.805	192.048	145.653	249.398	158.197	259.606	374.008	594.749	1377.36	914.938	683.204
	SRSF6	uc010zwg.1	428.221	519.368	462.496	326.155	269.896	313.207	722.794	400.905	513.592	407.301	378.422	344.833	1485	405.479	927.287	573.231	233.174	249	236.435	295.935	427.277	333.764	483.278	726.874	572.799	578.538	341.994	403.862	427.452	346.721	336.935	244.925	263.197	476.227	387.909	273.154	496.213	278.473	318.985	597.61	299.797	442.362	410.405	421.845	184.573	219.034	250.744
CF Im/IIm complex	CPSF6	uc001sut.3	159.62	152.517	168.779	150.635	171.251	134.283	308.736	130.636	190.879	156.473	281.344	199.017	602.386	140.023	311.392	76.474	105.844	118	303.008	156.097	272.633	185.086	469.945	373.837	256.603	242.102	279.399	254.076	196.997	200.299	179.124	180.735	176.432	140.138	363.595	155.794	503.654	221.968	371.301	311.835	147.562	173.528	241.795	132.707	323.843	211.935	135.692
	CLP1	uc001nkw.2	16.89	26.623	25.036	32.787	32.986	28.044	20.654	33.684	42.17	13.202	29.07	17.585	24.493	37.119	9.688	17.528	12.583	12	41.42	25.383	10.553	11.631	17.422	20.066	18.705	17.453	21.643	14.737	38.601	22.348	25.316	20.501	28.863	29.123	35.297	30.569	13.982	16.053	58.039	20.813	20.939	27.436	36.397	15.853	34.723	27.437	28.565
PABP	PABPC1L	uc010ggv.1	110.945	6.556	22.343	6.321	13.66	7.607	97.966	9.039	35.514	11.736	11.419	22.304	223.511	8.458	334.002	13.543	27.386	114	18.23	5.7	56.394	5.645	38.284	12.682	28.777	13.191	14.312	13.319	64.255	13.473	25.168	9.711	31.47	12.919	28.036	6.86	73.333	5.35	57.578	27.63	50.85	8.423	20.916	8.517	3.018	7.095	0.397
	PABPC1	uc011lhc.1	519.957	135.997	306.62	194.678	374.851	236.934	366.704	296.854	107.431	66.99	158.318	101.654	65.055	70.014	85.803	45.804	232.423	168	680.965	211.692	567.398	492.341	2032.53	568.62	3121.86	566.568	1043.87	504.527	277.269	208.838	845.498	306.799	1480.35	231.007	769.568	294.518	2642.46	540.293	718.584	345.187	377.734	341.91	312.921	116.841	241.187	162.731	178.14
	PABPC4L	uc010ioe.2	0.331	10.753	31.496	10.589	6.33	14.971	4.502	3.012	11.541	17.603	12.977	6.435	29.086	14.097	0.461	6.77	11.104	5	136.551	23.655	8.65	4.106	5.065	4.163	4.477	12.38	6.083	9.409	4.236	9.201	2.06	7.554	3.098	12.919	4.054	8.818	6.098	1.387	1.556	9.494	5.483	8.422	8.367	5.871	78.134	33.115	5.157
	PABPC4	uc001cdl.2	350.727	168.927	347.552	186.303	257.238	188.685	181.893	120.763	321.383	133.975	233.595	156.978	152.325	199.684	149.932	141.014	153.967	158	174.007	168.167	183.713	162.348	121.936	76.849	162.589	116.28	141.845	99.6	176.771	114.858	181.936	150.519	230.744	137.287	133.246	165.773	153.207	116.144	176.3	92.624	153.553	208.033	257.708	206.371	396.332	303.243	358.263
	PAPOLA	uc001yfo.2	466.296	229.637	305.809	268.286	428.492	314.645	203.088	271.665	363.56	292.402	319.241	349.558	265.601	298.359	328.468	293.974	206.519	267	550.947	267.291	281.803	217.594	436.109	447.281	304.877	289.792	233.071	325.609	337.517	312.365	282.022	307.875	469.307	337.634	344.683	249.844	1149.94	265.578	474.6	365.264	312.922	274.272	383.624	310.302	357.065	285.258	240.829
DNA-Damage-Response Factors	PRKDC	uc003xqi.2	216.586	179.285	238.242	203.041	387.512	232.186	133.71	212.777	305.405	212.698	294.847	242.762	236.522	196.865	117.174	229.446	474.482	131	833.369	197.529	527.786	168.157	305.652	330.49	204.157	249.609	400.502	253.352	321.995	265.206	338.841	280.9	348.966	320.336	369.001	256.698	1932.05	218.018	755.617	239.175	322.559	183.45	1260.93	295.912	621.293	551.136	288.829
	XRCC5	uc002vfy.2	2012.28	2468.2	3328.52	2855.43	3649.64	2787.7	1718.29	1146.57	1647.31	1900.58	2034.35	2056.13	1817.97	1009.7	1614.21	1923.64	2707.78	1693	4358.94	3315.65	2905.82	1993.02	1999.93	3890.27	3067.83	3457.22	2231.9	2650.39	2312.15	2095.09	1198.18	1633.21	1407.62	2379.17	3866.72	2193.05	1317.14	2461.7	1650.61	3062.66	2381.79	2976.88	5067.15	3512.08	7055.9	5000.95	2536.41
	PARP1	uc001hqd.3	173.536	154.888	171.209	153.35	149.27	121.679	252.063	116.66	192.21	125.666	325.991	80.21	107.924	119.817	60.892	111.537	81.417	67	94.925	141.582	125.765	99.9	85.895	78.362	148.045	108.167	142.924	83.809	133.696	131.945	143.216	130.922	84.465	125.467	120.917	163.231	179.237	102.665	229.988	72.418	141.254	113.629	183.232	120.365	291.763	170.777	161.473
RNAP II and Associated Factors	POLR2B	uc003hcl.1	360.657	308.341	408.925	385.747	396.849	348.141	522.64	361.743	127.401	126.642	148.981	153.547	142.368	126.392	101.952	119.105	105.849	160	379.92	294.725	581.233	270.639	615.742	893.443	440.752	375.006	489.024	420.925	343.883	463.387	554.048	360.382	462.627	375.951	1048.71	408.555	436.275	443.573	897.66	686.1	355.136	364.611	233.022	152.654	170.612	239.85	141.639
	POLR2E	uc002lre.3	90.083	177.575	136.486	221.994	158.606	211.498	375.698	214.965	227.719	272.839	255.913	273.206	362.063	210.963	466.411	360.107	394.543	155	101.47	162.13	163.992	117.182	300.375	248.914	225.733	168.837	299.426	209.838	230.67	266.525	543.9	373.683	486.113	318.802	167.861	338.207	311.471	202.56	471.78	236.488	191.945	179.657	172.361	133.279	109.082	72.854	37.294
	POLR2J	uc003uzp.1	54.316	46.949	67.3	49.182	69.638	52.283	191.951	45.458	261.014	142.288	112.125	89.211	208.97	104.776	128.25	160.535	322.002	103	18.035	46.272	60.027	28.397	67.249	37.856	67.464	42.008	98.376	61.781	131.576	81.174	191.065	155.551	131.434	85.831	45.257	105.617	188.908	75.913	194.656	59.761	45.201	72.559	110.446	61.65	24.155	22.706	33.724
Transcription related Factors	GTF2I	uc003uat.2	116.24	2.096	27.452	4.616	19.654	6.659	20.66	7.397	11.543	6.357	11.419	30.027	17.6	3.289	33.674	4.38	28.866	75	30.911	5.532	17.819	21.208	30.6	19.114	18.548	11.57	32.023	28.421	25.414	13.472	20.015	8.097	15.812	7.446	25.677	9.996	41.947	7.923	20.394	21.18	13.457	6.532	12.127	7.344	6.035	7.095	13.095
	TAF15	uc002hkc.2	260.308	82.621	111.175	124.321	210.579	124.532	302.098	117.21	89.228	111.485	106.933	196.013	229.628	74.239	333.538	118.307	248.712	271	238.212	109.298	211.912	112.217	150.912	144.99	148.683	189.538	227.707	167.246	232.077	193.397	186.638	192.065	287.16	249.835	115.008	176.166	156.778	113.168	305.153	161.89	260.739	146.181	105.005	79.564	386.518	340.141	130.133
	CDK9	uc004bse.2	7.616	5.901	9.691	7.687	7.328	4.993	8.21	7.943	13.319	7.335	13.495	12.44	6.121	6.109	9.687	9.56	8.14	19	18.232	9.326	4.844	9.065	1.623	2.649	3.679	6.089	7.156	6.572	4.944	8.379	7.8	9.172	9.13	8.979	3.546	15.679	10.711	7.132	9.495	4.139	11.463	15.614	7.53	5.875	9.056	8.987	7.143
	RPAP2	uc001dot.2	85.103	70.286	127.327	77.026	99.615	95.311	150.398	51.766	155.374	90.951	87.206	120.958	120.93	95.386	94.568	76.081	99.182	117	120.485	85.307	79.232	67.565	84.884	60	100.566	104.517	59.571	87.19	77.424	89.71	74.176	85.969	88.051	79.268	73.473	86.617	137.59	52.51	109.256	111.014	112.667	77.307	99.559	74.574	94.35	95.556	41.66
	SCAF4	uc002ypf.1	201.354	93.109	155.862	98.879	117.281	104.094	343.143	85.447	164.691	73.347	71.114	92.22	89.55	62.493	91.803	71.697	89.562	156	338.491	125.528	73.178	76.977	53.89	62.645	62.037	77.728	51.699	61.451	103.082	105.322	75.357	93.333	64.407	88.901	60.634	119.926	111.709	55.489	118.587	74.498	71.952	108.999	61.077	78.683	170.23	114.483	162.667
	CHD1	uc010jbn.2	148.029	63.988	93.666	59.786	110.603	89.134	44.502	168.706	64.814	133.491	112.118	191.728	186.754	56.86	246.804	142.198	147.292	350	217.778	115.888	69.89	164.555	103.533	172.807	71.637	90.112	162.068	188.042	99.314	122.891	126.862	81.837	117.07	118.027	113.497	92.502	74.675	118.506	51.372	112.356	84.737	128.123	39.319	101.593	93.97	169.823	67.452
	CHD1L	uc001epm.3	1513.86	489.076	584.455	462.756	1067.6	430.599	913.683	399.258	674.282	523.674	1317.99	454.631	406.454	544.551	881.147	467.268	954.161	603	1662.4	360.16	687.792	443.767	794.789	588.121	863.918	668.026	688.82	458.197	876.092	424.276	548.456	480.684	767.244	539.947	1283.62	412.082	870.901	418.605	767.12	548.439	753.989	403.206	796.971	471.45	661.686	596.081	916.881
	XRN2	uc002wsf.1	164.586	25.698	49.525	35.356	50.97	30.431	57.465	52.041	34.184	44.009	20.762	70.347	18.364	17.856	34.133	34.645	34.045	127	130.587	51.809	35.292	74.752	84.895	80.064	33.899	50.534	63.33	104.412	44.243	53.562	51.955	45.864	38.641	51.242	67.731	57.028	51.765	54.099	135.708	52.105	35.556	43.158	64.842	39.345	39.25	38.317	27.377
	DROSHA	uc003jhh.2	252.355	63.996	91.518	58.066	94.622	67.498	84.734	46.833	83.902	66.012	69.038	71.63	152.317	54.503	80.73	42.222	84.381	122	95.913	63.724	118.501	39.685	94.818	74.387	61.395	80.772	109.115	56.473	102.616	89.707	100.821	80.569	56.093	67.441	67.389	78.581	171.798	43.4	167.916	74.987	78.431	62.169	149.347	41.693	60.385	45.887	53.164
Integrator complex	INTS2	uc002izm.2	66.234	27.278	39.028	27.494	21.988	30.66	25.953	10.957	31.961	22.003	27.511	30.883	32.91	27.253	11.532	14.34	19.981	17	70.151	31.08	29.582	15.394	24.111	27.445	10.874	21.715	19.68	18.47	29.888	31.876	18.986	30.393	25.924	24.525	41.886	36.255	21.718	19.222	34.704	26.535	24.922	18.64	46.017	18.791	53.592	49.672	17.458
	INTS3	uc009wom.2	66.896	3.277	5.651	3.248	12.658	5.232	8.474	3.014	12.874	6.846	7.267	24.449	12.244	1.41	29.061	4.381	9.622	51	11.096	6.564	16.781	18.987	17.832	20.819	15.031	18.876	27.548	19.892	15.771	9.856	8.534	9.894	9.456	8.322	22.294	13.523	42.691	13.278	13.853	17.53	5.482	8.424	11.712	18.791	10.568	17.976	33.724
	INTS4	uc001oys.2	52.657	22.948	22.343	21.351	27.319	25.196	20.39	15.887	29.743	15.647	14.015	17.588	51.283	22.085	30.446	21.907	21.464	29	27.939	21.242	45.151	28.909	43.553	31.612	32.296	47.895	42.215	34.803	31.304	25.795	26.346	22.123	28.862	21.678	49.146	25.083	66.344	27.943	45.91	41.023	30.242	28.296	24.262	9.986	20.378	19.394	18.646
	INTS6	uc001vfi.2	357.992	296.255	418.867	314.395	332.514	316.08	67.535	227.038	165.137	184.833	182.198	181.868	119.397	181.371	85.333	131.833	163.576	232	450.263	431.665	78.021	130.852	74.161	210.093	109.363	121.571	52.424	76.918	250.654	214.414	69.164	154.847	72.714	154.159	137.649	221.438	49.686	146.653	207.926	121.489	97.699	168.053	279.028	342.017	312.145	288.572	233.687
	INTS7	uc001hiw.1	118.221	11.797	15.068	12.304	34.977	14.266	23.31	11.507	19.09	18.582	61.251	21.02	26.016	15.038	42.899	9.159	22.941	78	27.936	18.831	22.663	16.589	11.96	11.546	23.345	19.688	34.168	12.44	26.586	21.187	20.891	17.63	30.323	14.891	17.903	15.876	25.588	11.092	40.32	20.937	26.913	15.052	33.045	14.687	37.36	22.232	22.222
	INTS8	uc003yha.1	74.845	26.484	46.026	25.794	28.318	19.97	33.635	12.601	27.081	15.648	30.107	26.165	17.601	15.037	18.912	13.544	30.347	55	48.947	20.036	32.005	13.339	61.177	20.253	14.554	24.763	43.468	26.462	27.304	20.204	30.759	22.299	25.434	18.614	40.198	24.694	111.706	20.606	53.072	24.468	30.9	20.821	75.721	19.969	31.325	26.49	19.046
	INTS9	uc011lav.1	35.433	33.442	30.687	31.934	28.987	23.765	12.446	18.349	30.186	25.916	22.84	32.596	50.517	22.084	24.451	25.892	30.348	29	19.023	29.697	15.223	17.447	12.565	5.677	8.315	15.83	31.485	10.123	27.536	26.947	17.66	20.862	15.979	19.488	10.135	29.981	11.456	11.099	25.676	11.807	22.597	25.357	20.079	12.919	10.943	18.922	29.755
	INTS10	uc003wzj.2	77.82	111.077	110.095	113.229	93.288	107.182	37.072	74.493	108.314	100.24	64.886	107.66	120.173	105.247	126.401	101.975	91.043	132	42.802	103.433	101.719	100.925	86.9	98.995	96.728	130.079	184.061	128.906	138.868	94.641	55.193	97.293	67.018	100.506	82.08	106.211	218.059	89.188	72.052	106.141	75.445	103.597	188.252	90.724	67.935	87.515	90.063
PAF complex	CDC73	uc001gtb.2	324.199	191.197	229.607	201.708	184.24	199.173	253.408	186.507	166.913	199.012	261.618	273.646	140.827	162.107	144.392	172.867	152.466	323	163.074	189.443	149.987	171.045	220.632	282.218	199.38	220.804	158.499	206.52	184.747	232.651	151.001	194.055	180.339	216.341	220.402	227.512	246.175	183.901	202.635	229.693	145.224	204.864	167.327	167.653	161.521	200.571	213.45
	CTR9	uc001mja.2	109.95	155.936	176.323	139.692	100.955	103.613	103.267	108.45	158.919	97.306	63.847	115.803	114.047	99.61	81.191	104.76	87.34	96	116.327	158.163	50.169	60.725	73.535	67.197	70.188	100.454	85.683	52.564	121.683	147.225	79.04	146.026	87.4	118.021	70.931	197.129	76.454	96.12	65.831	69.746	93.891	119.874	120.483	105.101	186.829	129.149	176.156
FACT complex	SUPT16H	uc001waq.1	591.495	254.696	421.308	343.916	612.098	303.469	235.907	283.972	470.534	218.568	194.661	288.65	203.602	183.243	221.439	251.357	279.058	244	1743.85	364.306	356.009	216.746	290.664	278.437	268.422	342.54	238.792	266.826	402.259	362.652	229.329	367.033	416.805	311.574	360.721	368.974	532.215	262.412	442.228	315.968	354.636	368.202	783.159	193.165	997.995	642.91	299.144
Splicing Factors	NONO	uc004dzo.2	1077.36	756.113	1076.85	792.999	942.651	709.579	1023.02	669.26	1655.29	572.57	766.712	470.069	395.745	625.834	189.607	652.107	818.701	328	2473.79	932.677	430.908	350.019	586.766	591.909	356.344	385.15	335.375	339.595	949.296	859.568	539.335	883.679	883.52	706.566	628.889	1129.05	428.241	398.589	1215.85	358.197	874.644	785.388	1373.47	582.41	1929.21	1422.56	1350.53
	SFPQ	uc001bys.2	1320.11	779.439	854.73	669.053	1033.6	828.176	798	1631.54	903.337	927.069	880.91	959.015	1080.05	809.552	1264.51	1272.73	621.045	1036	1911.12	768.838	518.623	601.142	606.63	893.811	919.554	527.816	643.219	481.295	827.592	797.605	597.764	863.002	766.909	1097.84	686.988	801.24	755.777	676.853	1054.98	571.204	759.459	1045.01	951.755	788.793	1344.88	870.932	856.574
	SF3A1	uc003ahl.2	184.465	465.857	369.348	353.478	237.91	312.258	202.022	312.179	441.682	322.225	264.738	235.892	179.879	342.992	143.928	275.258	179.872	109	291.927	332.188	209.49	419.129	195.262	330.684	287.601	409.709	221.439	244.104	250.441	291.01	154.7	338.441	175.785	289.903	262.268	466.947	337.502	339.716	279.305	239.773	356.466	452.589	509.554	339.648	523.159	410.16	477.288
	SF3A2	uc002lvg.2	595.482	331.825	233.945	444.655	332.545	396.136	1095.83	584.914	704.463	604.841	607.348	711.533	1837.12	509.313	1340.18	865.624	678.798	1072	227.323	313.883	806.807	568.317	1669.96	1106.21	747.052	1125.41	1952.31	848.357	999.906	733.697	898.507	947.698	991.64	832.683	564.715	692.476	1928.63	652.488	1490.63	625.964	721.087	642.443	534.243	387.197	290.645	248.367	162.665
	SF3A3	uc001cci.2	50.337	20.587	37.415	32.108	32.65	24.242	52.428	33.959	52.383	25.916	43.084	49.753	50.518	25.843	59.97	49.793	17.765	68	35.273	28.147	27.506	23.606	42.138	38.235	31.654	29.426	36.851	26.457	58.37	58.499	44.6	58.625	55.93	54.96	30.737	56.24	53.7	28.142	38.281	32.986	65.141	40.21	28.865	20.846	41.516	31.22	24.201
	SF3B1	uc002uug.2	466.971	406.577	436.65	441.078	426.165	264.022	274.563	398.167	260.126	269.907	219.576	337.547	225.039	211.434	197.447	175.671	182.093	235	366.244	408.847	369.33	356.511	365.203	546.095	375.857	459.225	453.079	479.334	444.158	412.606	255.82	374.231	283.579	353.174	622.984	484.193	344.496	545.056	435.844	430.983	386.543	478.23	335.518	362.548	339.704	345.82	241.221
	PRPF38B	uc001dvv.3	262.952	121.289	204.31	168.22	163.586	124.064	196.738	193.62	125.629	181.409	95.51	237.619	130.876	99.147	213.588	163.705	169.502	459	167.457	189.766	78.541	77.829	135.528	206.313	136.856	168.439	147.575	114.172	251.845	246.639	178.977	221.019	182.954	186.342	188.982	252.002	143.83	164.89	175.535	191.707	196.258	194.805	102.071	131.823	100.39	133.4	78.162
	U2AF2	uc002qlt.2	4341.9	1800.64	2011.55	1998.88	3413.75	2663.88	2888.76	2045.01	1800.89	1694.23	1312.29	1710.42	2569.67	1733.72	1613.3	1538.05	1692.93	1751	1752.98	1786.1	1007.64	741.955	1204.11	1303.45	1309.94	811.084	1566.68	1022.5	3210.39	2340.27	1972.03	2226.64	2310.57	1983.94	1572.89	2520.66	1234.44	1349.18	4166.93	1324.71	1003.44	1482.13	3415.48	1138.39	1272.05	1055.92	676.455
	U2AF1	uc002zdc.1	453.722	373.792	310.129	305.833	267.897	249.521	153.827	449.369	637.881	458.151	322.881	329.391	509.034	303.99	462.717	476.829	273.144	389	920.584	414.891	256.885	287.061	94.797	127.577	241.881	193.793	181.554	224.929	429.336	419.512	195.328	315.781	197.804	348.795	174.787	271.585	357.581	180.359	704.398	208.254	353.644	417.205	291.595	239.834	689.244	471.661	366.992
	PRPF19	uc001nqf.2	64.25	93.512	73.223	70.355	83.634	56.558	84.992	63.806	113.195	66.988	63.849	47.607	87.262	46.986	72.89	56.966	61.439	48	141.506	78.384	51.032	45.676	60.362	50.159	41.565	50.936	73.157	45.628	116.04	72.795	74.037	98.365	98.982	58.025	63.669	94.645	77.348	45.387	244.603	37.61	98.214	77.669	66.519	18.788	40.386	27.438	30.945
Exosome	SKIV2L2	uc003jpy.3	133.124	60.85	82.904	62.343	68.961	67.265	59.062	59.983	96.331	91.927	123.024	104.661	156.91	76.118	102.875	70.501	80.678	191	103.639	63.899	45.671	63.799	78.41	84.791	81.225	72.049	96.779	93.051	96.027	89.869	96.399	93.883	73.371	84.962	89.347	99.746	63.962	68.962	52.612	90.438	59.486	67.84	88.686	75.158	113.229	79.473	76.576
Translation Factors	EIF2A	uc003eya.2	73.843	38.549	79.403	57.905	81.292	51.104	53.497	45.74	51.052	44.008	139.112	98.223	53.573	69.074	44.286	54.965	112.507	74	128.216	59.572	36.33	30.787	34.047	31.224	34.22	38.563	51.165	61.978	58.36	58.816	45.182	58.994	64.568	62.409	57.255	90.147	50.422	31.701	185.035	49.302	59.652	56.591	153.529	69.292	49.817	74.268	44.438
	EIF3A	uc010qsu.1	475.904	397.643	440.686	504.444	513.788	379.522	320.117	566.042	507.826	429.802	390.879	435.768	315.355	329.837	810.093	642.533	826.819	871	558.088	645.399	202.919	175.508	272.453	236.608	253.724	310.083	369.015	237.03	590.554	584.645	407.582	746.664	507.792	643.08	197.59	915.481	285.742	246.753	587.412	212.275	406.148	485.239	488.211	305.022	161.914	117.786	382.859
	EIF3E	uc003ymt.2	257.654	150.026	226.39	168.211	131.937	138.315	215.266	133.64	156.698	168.693	206.597	120.954	101.029	150.357	113.02	95.996	139.155	132	328.182	204.263	130.436	124.533	141.197	218.436	1059.6	183.653	159.92	193.174	152.747	167.925	175.445	151.964	342.269	142.547	204.009	150.693	639.013	164.495	242.291	220.67	233.156	215.147	430.479	146.794	378.199	246.941	137.669
	EIF3G	uc002mnd.2	200.701	450.126	655.532	501.004	332.877	475.031	324.858	277.394	1841.73	1490.34	1728.09	795.167	984.391	1029.43	278.186	1600.59	2210.36	675	114.949	440.267	589.708	539.915	263.307	227.906	528.674	982.756	834.405	549.419	377.553	430.854	456.758	386.273	358.267	346.822	137.126	441.272	1500.69	386.697	201.036	471.025	768.782	687.57	1072.67	534.852	882.13	747.47	666.535
	EIF3I	uc001bur.3	151.685	108.465	122.76	82.648	102.296	68.203	250.462	135.549	201.53	126.64	225.81	103.794	313.076	112.764	345.54	180.056	141.385	208	122.084	85.639	79.747	74.246	62.183	48.081	84.572	58.441	77.809	73.674	195.366	91.856	176.491	140.266	140.406	104.661	59.443	128.151	112.897	68.38	155.133	50.148	128.129	104.158	195.791	86.305	172.122	112.121	99.585
Factors with Known Motifs	RBM3	uc004dkf.1	700.133	747.978	662.53	494.52	537.8	350.513	676.457	949.668	541.557	558.389	1307.61	428.896	911.668	466.556	483.941	799.496	347.91	413	874.404	566.998	391.122	538.545	852.707	816.026	592.942	456.985	724.227	796.885	861.735	661.725	940.602	869.833	788.126	1027.33	693.737	526.902	608.666	429.308	1036.29	691.569	805.177	827.777	463.537	429.763	305.741	299.459	363.023
	RBM7	uc001pov.2	5.298	16.261	18.035	14.005	7.997	10.933	2.913	14.243	1.776	1.956	3.633	1.287	0.765	2.82	2.307	1.992	0.74	0	21.996	14.505	5.363	5.816	5.674	12.114	8.313	3.45	7.335	5.859	6.826	9.036	7.213	9.171	6.522	10.073	17.563	10.386	2.529	13.477	11.362	10.712	7.644	11.736	3.345	4.698	3.771	4.73	4.365
	RBM25	uc001xnn.3	1526.42	210.214	458.436	250.032	406.155	244.318	254.193	403.117	463.445	335.431	316.641	665.23	633.771	268.764	1019.54	462.468	672.852	1237	715.033	324.62	286.471	212.29	419.309	396.739	344.529	324.293	244.349	306.275	481.798	453.506	299.674	415.781	499.628	449.755	418.828	422.682	553.339	238.024	389.505	467.383	402.318	311.752	313.751	349.35	417.072	455.101	228.926
	RBM39	uc002xdz.2	558.036	271.611	352.381	219.613	301.54	209.609	180.59	245.648	114.087	143.269	123.023	165.566	250.29	69.542	265.263	112.722	148.037	412	526.96	276.264	198.249	257.966	324.295	447.475	272.742	330.575	167.613	309.462	202.884	261.916	146.301	213.829	165.827	190.282	544.97	249.845	176.564	348.231	176.626	363.924	265.05	334.446	167.334	132.703	72.459	117.79	66.257
	DDX5	uc002jel.1	7145.41	5967.57	3153.55	3689.4	2354.79	2863.98	1799.3	6211.44	3257.32	4497.91	2001.65	1946.33	3874.78	2487.82	2379.11	4029.36	2087.47	1429	3785.59	4823.43	2559.33	4708.51	4844.61	13526.8	3941.97	5183.88	2065.55	4099.62	3977.02	3038.15	1308.74	2656.43	1696.27	2882.32	7319.84	2876.11	2761.91	8396.56	1979.23	5146.46	3828.79	6693.89	1529.09	4447.32	1727.64	2324.72	2061.11
	DDX6	uc001pua.2	458.024	42.745	124.904	95.811	175.922	113.366	340.225	162.395	29.298	47.919	47.234	214.453	48.983	23.964	117.177	70.901	203.555	372	231.665	97.22	337.845	296.979	607.854	276.347	340.681	389.415	454.327	335	155.338	186.823	311.756	205.551	279.823	176.701	224.104	265.321	371.268	199.585	297.989	276.055	143.575	132.272	66.932	110.094	74.35	94.612	90.456
	DDX17	uc003avw.3	18355.8	6686.18	10156.3	9272.14	8684.14	11930.9	4465.93	9989.28	5620.63	6954.92	6555.72	6324.47	7005.54	6649.7	5836.36	4855.55	3183.02	5780	12906.4	9752.68	2913.26	3704.81	1622.8	3774.8	3942.61	3695.85	1150.65	2742.86	7499.28	8927.12	2587.31	5112.71	3246.59	7038.72	4269.32	5653.26	2786	2787.74	7253.71	5471.08	3320.75	6005.56	4953.78	5566.35	6472.73	6576.79	5430.28
	DDX20	uc001ebs.2	22.518	57.445	65.684	48.332	50.31	47.766	30.715	35.327	56.376	32.273	34.778	33.027	17.603	53.095	10.149	16.729	10.362	23	73.528	50.077	14.012	16.593	16.21	26.501	22.703	23.745	15.563	17.404	50.606	36.969	24.286	34.53	26.577	30.657	29.047	42.719	17.849	22.393	32.056	27.142	26.756	35.197	38.485	33.76	75.49	60.553	39.674
	DDX23	uc001rsm.2	106.306	51.539	62.183	58.405	69.635	57.274	98.495	61.892	67.918	65.033	69.04	102.077	135.483	39.468	64.123	60.147	65.137	73	148.44	55.769	50.514	52.003	58.137	55.081	30.859	45.256	75.666	50.601	90.851	88.075	111.276	84.882	91.805	91.307	55.226	90.335	71.695	34.286	113.905	50.269	86.915	67.462	37.231	31.706	52.842	34.534	27.771
	DDX39A	uc010xnp.1	18.214	15.344	14.267	14.346	37.653	12.12	21.181	23.825	34.624	21.515	40.489	22.304	87.262	26.781	50.284	25.096	31.829	49	11.296	7.598	33.905	19.502	26.331	15.711	14.869	24.149	126.997	24.675	39.072	14.13	51.813	23.198	52.019	24.524	29.216	24.494	53.847	21.404	66.91	17.526	21.769	18.45	38.071	14.384	14.72	14.665	7.538
	DDX39B	uc003ntw.2	476.576	227.288	331.664	320.008	334.87	267.583	473.39	289.177	253.023	263.549	169.226	351.267	349.812	167.74	853.931	380.023	142.862	461	505.172	241.549	416.034	223.76	691.895	658.345	290.002	344.775	385.64	417.712	422.977	333.568	407.59	364.161	506.008	406.164	395.337	325.86	843.685	238.636	658.964	463.235	245.786	195.741	240.548	152.068	235.153	169.361	92.442
	ZCCHC8	uc001ucl.2	49.677	33.835	30.686	36.207	38.982	24.955	23.301	30.4	21.308	19.56	16.09	37.318	18.367	25.373	39.212	14.735	20.724	48	53.9	32.981	24.566	23.433	51.055	43.344	23.503	22.324	38.82	22.912	50.135	38.943	32.527	30.393	49.407	28.246	35.975	42.329	45.068	23.582	79.834	37.856	30.741	32.456	24.265	27.305	18.493	25.073	18.252
	SND1	uc003vmi.2	1988.09	1249.77	1587.25	1219.06	1847.63	1256.87	4542.45	1197.78	2813.88	1381.79	4091.54	1514	2304.03	1814.54	1343.4	1743.2	4416.98	1511	717.225	931.32	2195.89	1820.23	2460.94	1334.1	2996.7	2012.81	3342.66	2034.25	2230.7	1238.14	2651.63	1368.15	3528.04	1724.93	2006.92	1244.66	3858.76	944.827	2551.24	1810.97	2299.02	1327.11	2843.58	1345.65	1287.14	1487.37	1446.15
	IFIT1	uc001kgi.2	15.565	147.284	93.141	136.271	45.315	95.534	220.549	120.493	154.477	122.729	60.735	212.305	34.442	198.277	60.897	61.345	92.526	115	76.3	189.063	53.281	59.876	236.372	205.566	116.226	137.992	269.372	47.402	35.068	193.075	425.255	159.69	790.243	84.519	48.638	183.606	6.842	128.233	565.609	175.146	968.869	158.747	123.834	132.692	93.609	184.027	55.149
	IFIT3	uc001kgf.2	35.434	323.297	113.068	344.596	155.606	216.491	175.804	429.107	138.052	255.236	65.924	473.075	30.616	354.734	30.91	168.503	135.459	84	107.019	370.523	100.506	192.283	156.977	439.153	160.03	235.802	203.192	55.394	74.848	390.263	643.252	359.839	774.423	185.455	147.935	409.141	24.245	318.709	300.933	298.686	1027.04	393.174	125.924	194.922	283.846	253.57	53.56
Cap-binding complex	CTIF	uc002ldd.2	44.375	31.205	16.684	23.746	24.317	21.632	22.513	34.784	26.193	53.299	15.051	76.779	23.725	29.134	50.282	59.75	29.604	104	12.48	24.702	24.393	26.51	38.492	42.016	25.903	57.84	23.795	62.503	36.943	48.8	28.104	68.519	32.935	50.584	17.4	58.595	64.261	26.949	15.879	29.216	19.269	35.579	13.804	27.014	4.149	12.299	14.286
	SUB1	uc003jhs.2	302.362	269.9	442.572	318.996	379.848	260.939	227.975	298.499	85.677	81.173	111.085	68.201	62.758	64.845	117.637	88.828	82.901	105	362.472	379.86	300.999	214.176	414.021	303.048	484.245	207.399	225.738	267.55	330.934	301.034	420.978	283.778	289.442	257.278	400.243	247.489	600.783	340.505	451.259	291.874	387.379	347.68	738.811	146.788	218.153	139.079	116.247
Other RBPs	CELF1	uc001nfl.2	112.26	10.75	19.644	12.985	27.98	19.731	30.724	22.464	19.535	19.56	34.258	47.187	43.622	12.219	84.881	8.36	37.007	138	50.917	13.994	90.474	98.359	291.685	173.384	57.878	106.541	264.197	165.652	40.945	28.584	36.496	19.786	47.28	23.651	123.287	24.302	207.796	40.823	34.863	119.286	24.917	16.946	25.097	17.623	34.719	35.003	25.395
	CIRBP	uc010dsg.1	1795.38	1289.78	1067.42	1119.49	763.053	1168.45	1454.05	1512.95	2174.65	1600.36	1316.44	1057.22	1722.3	1195.28	969.731	2449.88	555.178	428	452.661	1140.9	607.874	1064.6	932.098	1513.94	976.46	1460.44	711.346	1264.11	1056.63	1235.87	855.228	1948.62	1122.42	1869.21	498.518	1643.99	469.886	942.661	849.262	1222.84	1130.74	2109.35	292.434	1049.45	178.914	301.352	453.878
	ELAVL1	uc002mjb.2	613.362	980.511	863.625	798.642	1051.28	794.658	756.416	617.235	895.786	602.886	1185.62	818.76	1061.7	698.661	727.066	452.923	646.966	723	1286.04	758.993	973.046	940.398	1128.97	994.526	1009.71	766.647	956.037	848.726	917.518	722.687	754.833	658.9	776.219	691.459	1341.54	593.722	910.77	703.228	1441.01	815.234	629.679	702.999	1103.62	710.993	1951.1	1254.14	997.025
	G3BP2	uc003hir.2	142.067	279.351	350.769	262.818	233.9	283.514	308.192	311.917	360.894	308.048	393.994	222.175	197.482	288.96	122.708	248.962	246.491	95	460.772	294.392	354.971	329.994	408.556	629.002	515.256	355.53	446.463	371.927	140.516	295.107	451.448	297.271	318.633	275.235	641.567	250.038	303.594	514.724	390.111	458.985	309.097	392.992	405.383	466.468	336.679	401.166	373.738
	GAPDH	uc001qop.1	674.301	1827.39	1607.2	1444.61	1508.12	884.952	1022.22	1356.59	5497.67	969.111	3176.9	659.21	4634.14	1038.35	847.475	1379.5	6389.75	1877	3330.56	1279.36	5485.89	2365.98	2923.08	522.251	1521.28	2078.95	10406.5	2638.44	1186.33	1015.18	4643.99	1933.16	3218.06	1748.57	3074.69	1922.04	7037	2013.97	5240.71	1157.72	4890.08	1623.19	3702.48	1056.79	4436.7	2754.76	1657.61
	HNRNPH1	uc011dgn.1	476.907	181.249	221.553	209.529	212.918	184.885	285.421	209.216	21.311	29.34	23.876	57.481	32.907	7.519	54.433	22.303	31.085	138	365.253	190.787	167.973	159.607	256.23	251.937	155.554	167.01	175.652	183.928	232.552	227.09	200.479	199.433	287.162	241.731	282.022	192.817	165.552	169.659	254.257	283.227	178.815	190.161	13.802	27.015	26.037	27.435	13.888
	MBNL1	uc003ezh.2	2503.02	769.295	1147.84	1000.07	1498.36	1271.45	1089.56	1121.42	509.169	1109.46	1373.52	1797.12	764.644	807.217	1473.46	918.561	727.612	2095	817.474	1400.51	821.011	1549.87	1293.78	1955.87	980.674	1534.58	1372.71	1635.21	1360.44	1701.82	993.669	941.27	1023.72	1386.24	1131.34	1017.2	1287.25	1138.82	1770.2	2049.59	1082.32	991.454	297.021	920.05	538.985	947.08	360.248
	NOVA2	uc002pdv.2	3.641	70.295	24.226	84.358	25.989	80.562	3.974	30.673	11.986	79.212	9.343	104.224	5.356	28.662	5.997	34.258	11.841	22	8.719	80.631	3.979	21.895	11.751	51.866	9.752	49.31	11.451	40.299	11.296	99.088	13.391	103.582	17.447	62.186	8.782	188.504	7.883	30.721	13.849	33.959	13.458	45.031	6.275	27.301	4.528	8.042	3.174
	PTBP1	uc002lpp.2	1273.75	1065.63	785.018	758.852	1059.61	703.64	880.586	1004.98	1485.72	1073.26	1337.2	1221.06	1599.06	853.237	1355.86	1152.43	1295.41	1405	914.039	586.336	1261.93	1371.68	1546.81	1319.16	1427.76	1447.45	1741.97	1188.67	961.059	730.736	1032.75	852.749	991.475	888.953	1292.9	1162.75	1954.07	1026.1	1396.97	877.059	1281.64	1216.51	1773.42	1196.23	3528.14	2196.52	2321.37
	PPP1R10	uc003nqn.1	216.916	82.619	105.251	86.759	124.275	139.27	223.733	232.777	146.49	160.869	143.268	158.27	225.041	65.311	235.276	290.783	105.107	249	161.118	125.19	175.065	191.253	155.774	315.343	123.425	141.652	131.118	101.031	135.332	136.379	131.879	140.817	144.474	223.777	114.506	123.648	115.875	148.041	166.657	102.616	163.357	153.368	80.738	189.937	57.367	74.741	85.696
	SNRPD2	uc002pcv.2	300.721	508.36	873.323	505.612	523.142	351.461	664.538	318.746	388.853	271.858	431.892	221.308	354.411	231.163	78.425	274.467	331.626	141	1126.11	545.931	674.644	453.181	494.605	287.911	376.002	368.103	837.803	513.381	495.716	399.467	1054.09	471.151	923.803	471.846	345.179	467.726	722.308	257.469	1111.75	390.572	811.992	499.407	566.459	140.026	401.243	247.895	194.405
	TARDBP	uc001art.2	240.103	193.576	230.168	181.53	174.594	142.592	90.29	123.508	53.273	46.454	36.335	81.494	58.934	38.532	101.489	57.355	66.616	102	276.664	212.375	114.694	147.119	113.639	128.905	123.107	137.996	140.954	158.545	128.747	138.683	101.85	130.024	107.946	130.505	112.474	174.791	140.121	117.525	115.778	132.431	134.603	157.157	52.708	89.543	74.725	70.484	41.661
C: cancer tissue, P: para-carcinoma tissue; IP:Internal priming
[truncated: 5 more columns]

## Sheet: Table S5
Table S5. Global comparison of IVT-SAPAS reads between data sets from clinical samples and H460 cell line
	clinical samples		H460 cell line		P value
	n	%	n	%
Total genes	14030		10235
Genes with alternative polyadenylation	7639	0.5444	5694	0.5563	0.06
Genes with differential expression	2803	0.1997	269	0.0262	<0.001
Genes with different 3’UTR in length	1913	0.1363	78	0.0076	<0.001

## Sheet: Table S6
Table S6 Quantification of alternative APA isoforms
					Adenocarcinoma	Adenocarcinoma	Adenocarcinoma	Squamous	Adenocarcinoma	Adenocarcinoma	Squamous	Squamous	Squamous	Adenocarcinoma	Adenocarcinoma	Adenocarcinoma	Adenocarcinoma	Adenocarcinoma	Adenocarcinoma	Adenocarcinoma	Adenocarcinoma	Adenocarcinoma	Squamous	Squamous	Adenocarcinoma	Adenocarcinoma	Adenocarcinoma	Adenocarcinoma	Squamous	Squamous
Gene	UCSC ID	p.value	Proximate APA	Distant APA	No.1	No.2	No.3	No.4	No.5	No.6	No.7	No.8	No.9	No.10	No.11	No.12	No.13	No.14	No.15	No.16	No.17	No.18	No.19	No.20	No.21	No.22	No.23	No.24	No.25	No.26
FGF2	uc003iev.1	0.000354	chr4:123813622	chr4:123819390	2.18658	0.657665	-0.263107	0.19111	2.26303	-0.272162	N/A	0.17	N/A	0.157824	-0.104245	0.0334283	0.584096	0.717742	1.71605	0.99042	1.04744	-1.25932	0.701071	3.64302	1.29279	N/A	1.20681	3.58415	1.79419	1.29509
CCND2	uc001qmo.2	0.000133	chr12:4409377	chr12:4414516	3.74596	-0.705853	2.17116	0.700618	0.988343	2.22793	1.07727	2.70198	2.53379	2.09016	0.50807	1.70368	1.235	2.76426	1.45331	3.09403	2.49402	1.10928	2.72837	2.18962	2.74916	2.25247	0.44441	1.55335	1.40831	2.68244
CCND1	uc001opa.2	0.001266	chr11:69466245	chr11:69469241	2.451	0.0960581	0.883122	0.664393	-0.406964	-2.36658	-1.58678	0.583584	-0.122704	0.350911	0.180702	0.465877	0.509921	0.0800751	0.126144	1.34821	1.12816	0.85699	0.377088	-0.0352164	-0.175028	0.666347	0.0274024	-0.897307	0.645189	-0.523995
DICER1	uc010avh.1	7.5e-05	chr14:95556662	chr14:95552566	0.479503	0.51043	0.896721	0.510866	1.58502	-0.134743	1.73669	0.36484	0.514898	0.796137	0.580625	0.537404	-0.122572	0.808721	0.388569	0.448844	0.925608	-0.775105	1.04192	1.85074	0.518755	1.75878	0.000158588	0.586429	1.37041	1.95657
RAB10	uc002rgv.2	0.031978	chr2:26358251	chr2:26360279	-0.429932	0.00906481	0.249038	-0.830919	0.989374	1.37186	-2.68153	-0.604672	0.536534	0.968752	-0.00132792	-0.52706	0.569617	0.457947	0.150338	-0.878859	0.517657	0.303467	0.395988	2.003	0.0553545	1.21285	0.322828	0.905765	1.02671	1.00705
IMP-1	uc002iom.2	0.938095	chr17:47133006	chr17:47133503	N/A	N/A	N/A	N/A	N/A	N/A	N/A	N/A	N/A	N/A	N/A	N/A	N/A	N/A	N/A	N/A	N/A	N/A	N/A	N/A	N/A	1.52361	-0.234206	N/A	N/A	N/A
Note: Expression ratio of shortest to longest mRNA isoform was normalized to that of the corresponding normal tissue and shown as log2 values. IMP-1 was rarely expressed in the normal tissues, so the log2 ratio only in two paired clinical samples.Those with a higher fraction of shorter isoform are purple; those with a lower fraction of shorter isoform are blue, and cases without detectable mRNA a…

## Sheet: Table S7
Table S7 The overlapped genes of APA change in both adenocarcinoma and squamous lung cancer
UCSC ID	Gene Name	p value adjust	difference	p value adjust	difference	APA change
Group		Adenocarcinoma		Squamous
uc003ung.1	collagen, type I, alpha 2	1.5816e-05	0.202929	0.0347917	0.212298	lengthen
uc003hpc.2	WD repeat and FYVE domain containing 3	0.000317509	-0.120676	0.0359555	-0.177327	shorten
uc002lbw.2	chromosome 18 open reading frame 25	0.00203838	-0.0425677	0.0359555	-0.0465208	shorten
uc003gzj.2	sarcoglycan, beta (43kDa dystrophin-associated glycoprotein)	0.00231546	-0.16654	0.0359555	-0.197035	shorten
uc004cxv.1	RALBP1 associated Eps domain containing 2	0.00906063	-0.109839	0.0359555	-0.131524	shorten
uc001bqw.2	TAF12 RNA polymerase II, TATA box binding protein (TBP)-associated factor, 20kDa	0.00215198	-0.0118813	0.0359555	-0.0150637	shorten
uc001pmo.2	dihydrolipoamide S-acetyltransferase	0.00494951	-0.0377379	0.0359555	-0.0887673	shorten
uc011ebn.1	ASF1 anti-silencing function 1 homolog A (S. cerevisiae)	0.00359746	-0.0848392	0.0359555	-0.160795	shorten
uc001chi.2	ribosomal modification protein rimK-like family member A	0.000425503	-0.0984083	0.0359555	-0.118682	shorten
uc001xcx.3	N-acetyltransferase 12 (GCN5-related, putative)	0.00688414	-0.0816904	0.0359555	-0.111342	shorten
uc001hiu.2	lysophosphatidylglycerol acyltransferase 1	0.0536153	-0.0388411	0.0359555	-0.0724323	shorten
uc003jpy.3	superkiller viralicidic activity 2-like 2 (S. cerevisiae)	0.0359156	-0.0366384	0.0359555	-0.0392118	shorten
uc001ppw.2	serine/threonine-protein kinase QSK	0.00157054	-0.0950382	0.0367112	-0.121789	shorten
uc010ium.1	zinc finger RNA binding protein	0.0120847	-0.100051	0.0367112	-0.160437	shorten
uc003hvg.2	MAPK scaffold protein 1	0.000351421	-0.0980551	0.0382186	-0.0982884	shorten
uc002tyg.3	PRP40 pre-mRNA processing factor 40 homolog A (S. cerevisiae)	0.00178019	-0.0666264	0.0382186	-0.0914177	shorten
uc003ncr.1	DEK oncogene	0.0309422	-0.0783757	0.0382186	-0.110785	shorten
uc002uvn.3	spermatogenesis associated, serine-rich 2-like	0.000641413	-0.0188495	0.0488254	-0.0222339	shorten
